# Supplementary material for: Cryptic pocket formation underlies allosteric modulator selectivity at muscarinic GPCRs
Source: Nat Commun. 2019 Jul 23;10:3289. doi: 10.1038/s41467-019-11062-7 (PMC6650467; doi:10.1038/s41467-019-11062-7)
Supplement: Supplementary file 4 — Source Data [file 41467_2019_11062_MOESM4_ESM.xlsx]

## Sheet: Figure 3a
Figure 3a
	Active Apo	Active ACh	Inactive Apo	Inactive Tio
M1	42.646	59.0344	52.6802	41.5511
M2	0.419711	0.268792	0.669045	0.261333
M3	2.67948	1.63485	0.376273	11.9324
M4	10.8735	1.50823	0.161088	3.43209

## Sheet: Figure 4a
	pKB (apo)			pKB (ACh)
	least-squares estimate	standard error	N	least-squares estimate	standard error	N
wildtype	7.09	0.05	3	9.5	0.16	3
Y2.64F	5.86	0.05	4	8.09	0.17	4
E7.36A	6.38	0.06	4	8.2	0.19	4

## Sheet: Figure 4b
	pKB (apo)			pKB (ACh)
	least-squares estimate	standard error	N	least-squares estimate	standard error	N
wildtype	5.23	0.05	3	7.14	0.16	3
Y2.64F	4.76	0.23	3	6.29	0.33	3
E7.36A	4.85	0.18	3	6.7	0.24	3

## Sheet: Figure 4c
	pKB (apo)			pKB (ACh)
	least-squares estimate	standard error	N	least-squares estimate	standard error	N
wildtype	5	0.3	3	5.76	0.33	3
Y2.64F	5.41	0.39	4	5.64	0.41	4
E7.36A	4.98	0.22	3	6.28	0.28	3

## Sheet: Figure 4d
	pKB (apo)			pKB (ACh)
	least-squares estimate	standard error	N	least-squares estimate	standard error	N
wildtype	6.21	0.06	3	8.29	0.16	3
Y2.64F	4.9	0.05	4	6.89	0.11	4
E7.36A	5.47	0.07	3	7.22	0.17	3

## Sheet: Sup. Figure 1a
Log[ACh] (M)	0				3e-8M				1e-7M				3e-7M				1e-6M				3e-6M
Buffer only	100	100	100	100	103.39	107.843	91.9515	94.5728	71.7742	84.1135	87.458	75.1876	46.0073	46.6761	64.7651	47.496	16.2536	16.6201	14.0969	20.3961	5.74545	6.26741	10.5843	7.10824
-11																					7.85455	6.40669	7.828	5.54658
-10													39.6337	48.6563	62.7517	37.3183	15.3061	10.8939	17.2907	17.666	8.72727	6.54596	10.3638	6.78514
-9					82.7561	94.6779	85.7773	84.3095	67.3754	61.844	70.7727	63.7192	39.8535	42.5743	57.7181	39.9031	15.0875	9.63687	11.4537	13.8651	5.01818	6.12813	7.05623	4.73883
-8	95.4982	98.3075	93.192	95.143	75.3132	78.0112	81.8082	75.6045	58.7243	60.8511	57.1109	54.0193	31.6484	36.7751	41.9463	23.5326	11.7347	7.68156	6.60793	9.68951	2.54545	1.53203	2.53583	1.88476
-7	101.55	95.9097	87.7232	104.749	61.3117	63.0252	61.4112	49.3821	25.8798	34.8936	22.5084	19.9357	12.7473	11.3154	13.1991	7.96984	2.33236	2.93296	2.20264	2.83726	1.96364	1.81058	1.4333	1.02316
-6	95.8672	68.2652	78.7946	81.0038	28.0029	19.3277	37.0452	16.7114	9.0176	5.8156	3.91937	4.5552	3.36996	0.990099	0.33557	1.13086	0.655977	0.977654	1.65198	1.23126	-0.363636	-0.139276	0.110254	0.0538503
-5	70.6273	30.1834	62.1652	44.6843	5.74797	4.7619	7.27674	3.33154	1.75953	0.283688	0.447928	0.535906	0.952381	-0.424328	-0.782998	-0.0538503	0.874636	0.558659	-0.110132	0.428266	0	0	0	0
-4	27.9705	5.64175	19.9777	15.0567	0.663228	-0.140056	3.19735	0.537346	1.24633	-0.141844	-1.9037	0.214362	0	0	0	0	0	0	0	0
-3	4.64945	0.705219	1.78571	0.971398	0	0	0	0	0	0	0	0
-2	0	0	0	0
	Specific binding was normalised between 100% (buffer only) and 0% (residual binding in the presence of the highest concentration of ACh)

## Sheet: Sup. Figure 1b
	Log[ACh] (M)	0			1e-7M			3e-7M			1e-6M			3e-6M			1e-5M
	Buffer only	100	100	100
	-9	93.8755	101.999	94.563	101.646	87.2061	75.6798	85.5372	95.457	74.3147	84.435	83.7955	80.8943	56.3765	56.3545	50.8813	22.8977	34.1383
	-8	107.028	96.1133	98.1199	101.338	96.2821	73.1657	96.1777	95.1834	72.4873	112.153	80.9135	86.0264	64.0688	55.5741	56.9918	38.0952	34.303
	-7	91.3655	86.6185	100.152	102.263	89.4478	75.9877	86.3636	88.3415	76.3452	101.919	78.9016	84.7053	55.7692	54.6265	57.9318	36.4742	31.6685
	-6	37.751	36.6463	53.8618	43.107	41.3341	51.2571	42.4587	41.1604	51.4721	38.6994	33.4421	53.0996	27.834	20.6801	45.1234	17.8318	17.5082
	-5	23.494	9.77235	34.7053	23.9712	8.09185	15.7517	2.06612	7.88177	12.9949	6.07676	6.63404	15.3455	6.17409	1.28205	7.10928	6.99088	3.56751
	-4	3.21285	1.05497	9.80691	-2.26337	1.96829	7.9528	-1.65289	1.91571	3.04569	-2.1322	4.5677	2.43902	2.93522		-8.04935	7.80142	-0.658617
	-3	5.02008	2.33204	6.91057	5.24691	0.492072	6.05439	-3.5124	0.218938	0.659899	-8.10235	0.706906	2.28659	-0.506073	-0.334448	10.2233	6.38298	1.8112
	Atropine 10uM	0	0	0
		Specific binding was normalised between 100% (buffer only) and 0% (residual binding in the presence of 10 uM atropine)

## Sheet: Sup. Figure 1c
	Log[ACh] (M)	0			1e-7M			3e-7M			1e-6M			3e-6M			1e-5M
	Buffer only	100	100	100
	-8	107.642	114.44	112.084	90.1148	108.538	102.704	98.052	97.664	93.7701	73.2188	99.6454	92.9778	93.8122	99.6403	70.3842	68.721		45.936
	-7	101.684	94.1552	97.4758	87.1811	95.4797	95.8112	84.8052	97.8628	99.5704	71.1196	93.617	94.1394	83.926	93.9877	71.7182	61.8953		49.6591
	-6	85.2979	90.4224	98.174	79.4005	92.3657	93.9555	89.3507	87.4751	85.0161	66.285	106.788	84.3717	81.01	91.7266	67.6628	63.7508		43.2617
	-5	60.1684	81.0413	73.1472	61.926	67.7047	71.7391	66.2338	68.1909	65.0913	49.4275	59.7771	65.7339	59.0327	67.9856	54.8559	46.057		39.3288
	-4	19.3653	24.2142	24.1676	20.8546	17.5791	23.3298	17.4026	17.3956	20.5156	17.43	32.7254	24.2344	20.4836	20.7605	20.2775	18.6216		14.9974
	-3	3.69171	6.72888	2.95381	5.22959	2.86288	2.12089	0.519481	6.21272	2.09452	5.2799	6.02837	3.90707	-8.60597	11.5108	1.49413	-1.06031		2.62192
	-2	7.44819			5.35714		1.11347	0.454545		0.0537057	3.81679		2.27033	-10.9531		1.60085	6.89198		2.56948
	Atropine 10uM	0	0	0
		Specific binding was normalised between 100% (buffer only) and 0% (residual binding in the presence of 10 uM atropine)

## Sheet: Sup. Figure 1d
Log[ACh] (M)	0				1e-7M				3e-7M				1e-6M				3e-6M				1e-5M
Buffer only	100	100	100	100	104.204	98.8484	106.391	102.899	112.345	112.835	102.761	103.778	102.491	101.887	110.471	104.148	95.4219	91.0646	99.8815	91.8618	90.3255	88.6148	88.6016	84.2282
-11
-10
-9
-8	91.875	103.647	98.5663	91.8979	104.114	105.566	104.26	101.784	97.4245	107.28	97.1188	94.4444	106.94	106.604	93.7647	94.7309	87.3429	104.183	96.09	87.8484	85.9855	86.5275	90.4818	86.8009
-7	96.9643	100.768	101.195	101.221	98.2111	101.727	97.8698	91.8618	108.259	105.556	98.5594	98.2222	107.74	106.226	96.8235	98.4305	98.833	101.901	96.327	92.5307	90.1447	90.5123	85.6639	81.6555
-6	100.625	98.2726	84.2294	83.1299	97.0483	94.4338	88.1657	81.9398	92.4512	84.0996	82.593	82.4444	96.0854	84.5283	87.1765	82.5112	88.5099	89.1635	80.4502	73.5786	80.7414	79.6964	67.215	62.3043
-5	64.4643	59.309	58.0645	41.3984	66.9052	60.0768	53.7278	43.2553	56.1279	59.9617	49.0996	45.3333	62.0107	54.3396	48.9412	41.3677	58.079	56.0837	44.6682	39.4649	49.0054	50.4744	43.9483	27.6286
-4	17.0536	11.9002	12.4253	7.65816	16.7263	11.9002	14.5562	8.69565	16.6963	18.7739	12.2449	10.5556	15.9253	12.2642	13.8824	6.50224	13.2855	14.0684	11.2559	5.23969	13.2007	11.575	7.16804	5.03356
-3	2.58929	2.87908	-0.477897	1.33185	2.05725	2.30326	1.06509	-0.557414	2.48668	3.06513	1.20048	0.222222	1.06762	2.26415	3.17647	0.672646	-0.5386	2.85171	1.30332	0.668896	-0.0904159	3.79507	1.99765	0.559284
-2	0	0	0	0	0	0	0	0	0	0	0	0	0	0	0	0	0	0	0	0	0	0	0	0
	Specific binding was normalised between 100% (buffer only) and 0% (residual binding in the presence of the highest concentration of ACh)

## Sheet: Sup. Figure 1e
Log[ACh] (M)	0			3e-7			1e-6			3e-6			1e-5			3e-5
Buffer only	100	100	100
-8	80.7511	98.3408	115.649	120.303	109.025	106.292	100.868	117.281	106.156	72.2271	95.427	87.8497	104.618	86.1999	84.0528	104.618	91.7847	72.7975
-7	109.392	88.1425	98.5626	108.369	98.5836	100.868	83.4788	87.6568	95.5793	70.8633	80.3723	89.2058	82.7969	74.0591	88.6634	86.2065	77.9441	78.3574
-6	73.25	65.0749	77.0013	97.4583	68.7171	71.1703	58.5886	69.2028	63.5764	76.6596	65.0749	64.9323	81.4331	80.6151	63.8476	79.7283	69.9312	63.5764
-5	27.2201	31.0805	36.1841	39.4948	40.3076	39.8454	41.8815	56.0906	35.7773	50.0646	50.9915	38.2183	55.52	48.0777	34.2856	53.1332	42.2501	30.4886
-4	22.1057	21.8535	15.7076	12.5588	17.7256	13.9448	8.46722	20.1538	12.3175	28.243	21.8535	14.6227	27.902	17.9684	10.6902	18.6961	8.7414	9.19857
-3	-3.46645	2.18535	9.06297	7.10337	1.69972	11.3683	5.0576	5.58478	21.9455	2.67087	4.3707	6.21525	0.625095	1.94253	12.7243	8.80818	5.09915	6.75767
-2	-3.12548	-2.9138	1.06224	-1.42067	-2.42816	-2.4635	1.98894	1.21408	0.519822	3.35279	1.69972	0.79103	-1.42068	5.58478	-1.78547	0.625097	-3.15661	1.87587
Atropine 10uM	0	0	0
	Specific binding was normalised between 100% (buffer only) and 0% (residual binding in the presence of 10 uM atropine)

[truncated: 18 more sheets: Sup. Figure 1f, Sup. Figure 10a, Sup. Figure 10b, Sup. Figure 10c, Sup. Figure 10d, Sup. Figure 10e, Sup. Figure 10f, Sup. Figure 10g, Sup. Figure 10h, Sup. Figure 10i, Sup. Figure 10j, Sup. Figure 10k, Sup. Figure 10l, Sup. Figure 11a, Sup. Figure 11b, Sup. Figure 11c, Sup Figure 11d, Sheet1]
